# Supplementary material for: Observation of positronium diffraction
Source: Nat Commun. 2025 Dec 23;17:1159. doi: 10.1038/s41467-025-67920-0 (PMC12859124; doi:10.1038/s41467-025-67920-0)
Supplement: Supplementary file 2 — Source Data [file 41467_2025_67920_MOESM2_ESM.xlsx]

## Sheet: Fig2
TOF(ns)	Counts
180.1	1
180.3	6
180.5	1
180.7	2
180.9	1
181.1	4
181.3	1
181.5	0
181.7	4
181.9	4
182.1	1
182.3	1
182.5	4
182.7	1
182.9	0
183.1	2
183.3	0
183.5	0
183.7	1
183.9	1
184.1	0
184.3	2
184.5	1
184.7	2
184.9	1
185.1	0
185.3	1
185.5	1
185.7	1
185.9	1
186.1	3
186.3	0
186.5	0
186.7	4
186.9	2
187.1	2
187.3	9
187.5	7
187.7	7
187.9	8
188.1	13
188.3	22
188.5	18
188.7	17
188.9	23
189.1	33
189.3	39
189.5	42
189.7	33
189.9	33
190.1	18
190.3	17
190.5	16
190.7	15
190.9	17
191.1	13
191.3	15
191.5	6
191.7	8
191.9	14
192.1	12
192.3	3
192.5	12
192.7	2
192.9	5
193.1	3
193.3	10
193.5	5
193.7	2
193.9	9
194.1	5
194.3	5
194.5	9
194.7	9
194.9	12
195.1	11
195.3	13
195.5	9
195.7	11
195.9	17
196.1	11
196.3	9
196.5	15
196.7	16
196.9	22
197.1	23
197.3	16
197.5	26
197.7	20
197.9	45
198.1	72
198.3	58
198.5	97
198.7	134
198.9	171
199.1	272
199.3	376
199.5	487
199.7	638
199.9	856
200.1	1055
200.3	1238
200.5	1464
200.7	1640
200.9	1699
201.1	1923
201.3	1889
201.5	1806
201.7	1690
201.9	1608
202.1	1382
202.3	1173
202.5	1104
202.7	848
202.9	733
203.1	631
203.3	526
203.5	439
203.7	393
203.9	302
204.1	234
204.3	205
204.5	206
204.7	151
204.9	181
205.1	135
205.3	128
205.5	108
205.7	107
205.9	99
206.1	91
206.3	96
206.5	77
206.7	77
206.9	64
207.1	79
207.3	81
207.5	70
207.7	80
207.9	53
208.1	78
208.3	56
208.5	66
208.7	47
208.9	80
209.1	61
209.3	73
209.5	48
209.7	64
209.9	62
210.1	71
210.3	65
210.5	72
210.7	56
210.9	61
211.1	60
211.3	62
211.5	64
211.7	68
211.9	54
212.1	52
212.3	48
212.5	62
212.7	57
212.9	47
213.1	60
213.3	62
213.5	54
213.7	58
213.9	73
214.1	54
214.3	56
214.5	58
214.7	68
214.9	77
215.1	101
215.3	135
215.5	195
215.7	240
215.9	370
216.1	520
216.3	651
216.5	846
216.7	1116
216.9	1252
217.1	1466
217.3	1425
217.5	1444
217.7	1441
217.9	1349
218.1	1125
218.3	894
218.5	727
218.7	549
218.9	425
219.1	299
219.3	186
219.5	139
219.7	121
219.9	111
220.1	78
220.3	75
220.5	49
220.7	61
220.9	53
221.1	49
221.3	51
221.5	59
221.7	42
221.9	40
222.1	34
222.3	34
222.5	38
222.7	46
222.9	40
223.1	39
223.3	33
223.5	45
223.7	36
223.9	43
224.1	35
224.3	41
224.5	29
224.7	29
224.9	28
225.1	30
225.3	39
225.5	33
225.7	36
225.9	38
226.1	29
226.3	34
226.5	31
226.7	28
226.9	29
227.1	40
227.3	47
227.5	39
227.7	35
227.9	45
228.1	28
228.3	41
228.5	38
228.7	37
228.9	39
229.1	41
229.3	43
229.5	35
229.7	42
229.9	32
230.1	31
230.3	30
230.5	50
230.7	49
230.9	36
231.1	43
231.3	43
231.5	59
231.7	41
231.9	36
232.1	58
232.3	48
232.5	41
232.7	29
232.9	54
233.1	34
233.3	35
233.5	37
233.7	43
233.9	48
234.1	42
234.3	55
234.5	32
234.7	45
234.9	41
235.1	44
235.3	54
235.5	30
235.7	33
235.9	37
236.1	50
236.3	35
236.5	50
236.7	39
236.9	41
237.1	45
237.3	62
237.5	31
237.7	34
237.9	38
238.1	44
238.3	40
238.5	39
238.7	40
238.9	36
239.1	32
239.3	47
239.5	39
239.7	35
239.9	35
240.1	42
240.3	39
240.5	30
240.7	41
240.9	35
241.1	38
241.3	29
241.5	38
241.7	29
241.9	37
242.1	40
242.3	42
242.5	25
242.7	35
242.9	45
243.1	36
243.3	38
243.5	44
243.7	40
243.9	34
244.1	37
244.3	39
244.5	32
244.7	34
244.9	32
245.1	38
245.3	33
245.5	40
245.7	38
245.9	29
246.1	35
246.3	42
246.5	32
246.7	38
246.9	43
247.1	36
247.3	41
247.5	34
247.7	27
247.9	39
248.1	31
248.3	38
248.5	42
248.7	21
248.9	36
249.1	28
249.3	32
249.5	21
249.7	29
249.9	31

## Sheet: Fig.3a
Radius(mm)	rho(r)(m^-2)	rho(r) error	gamma-ray (m^-2)	gamma-ray error
0.1	449.707	22.6272	1.1385	1.1385
0.3	439.081	12.9086	0.759	0.536694
0.5	388.456	9.40486	1.8216	0.644032
0.7	381.072	7.87265	2.60228	0.650571
0.9	309.545	6.25759	1.518	0.438209
1.1	229.459	4.8733	0.7245	0.273835
1.3	140.999	3.514	1.31365	0.339184
1.5	68.7654	2.28458	0.6072	0.214677
1.7	32.2798	1.4703	0	0
1.9	11.4449	0.828125	0.419447	0.158536
2.1	5.15035	0.528415	0.108429	0.0766705
2.3	3.465	0.414146	0.297	0.12125
2.5	2.86902	0.361462	0.18216	0.0910799
2.7	2.06617	0.295166	0.1265	0.0730348
2.9	1.76664	0.263355	0.0392586	0.0392586
3.1	1.79956	0.25708	0.110177	0.0636109
3.3	1.6215	0.23652	0.069	0.0487903
3.5	1.1385	0.192442	0.0650571	0.0460023
3.7	1.60005	0.221887	0.0615405	0.0435157
3.9	1.28446	0.19364	0.0583846	0.0412841
4.33333	504.443	44.5869	31.5277	11.1467
5	389.367	36.4675	30.7395	10.2465
5.66667	292.326	29.6813	30.1367	9.53008
6.33333	221.109	24.4174	35.0538	9.72217
7	141.499	18.5798	46.3532	10.6342
7.66667	158.152	18.7692	28.9575	8.03136
8.33333	135.254	16.6486	32.7888	8.1972
9	106.26	14.1996	28.4625	7.34898
9.66667	90.0985	12.6163	30.0328	7.28403
10.3333	76.0224	11.2089	31.4005	7.20378
11	46.575	8.50339	23.2875	6.0128
11.6667	76.1168	10.5555	23.4206	5.85514
12.3333	55.3865	8.75737	29.0779	6.34532
13	51.2325	8.20376	24.9594	5.72608
13.6667	46.2342	7.60085	24.9914	5.58826
14.3333	51.2325	7.81288	21.4461	5.05491
15	46.6785	7.28995	26.1855	5.46005
15.6667	37.0618	6.35604	19.6209	4.6247
16.3333	33.4579	5.91458	23.0023	4.90411
17	33.1504	5.77075	20.0912	4.49252
17.6667	26.0996	5.02286	28.9995	5.29456

## Sheet: Fig.3b
Radius(mm)	rho(r)(m^-2)	rho(r) error	gamma-ray (m^-2)	gamma-ray error
0.1	389.74	22.4643	1.29482	1.29482
0.3	391.898	13.0056	3.88446	1.29482
0.5	358.665	9.63749	3.36653	0.933707
0.7	351.266	8.06071	1.84974	0.584939
0.9	301.549	6.58661	2.87737	0.6434
1.1	231.302	5.21792	1.88337	0.470843
1.3	158.864	3.97783	1.59362	0.398406
1.5	90.4646	2.79446	1.2085	0.322984
1.7	39.2254	1.72848	0.837824	0.252613
1.9	17.2415	1.08397	0.40889	0.166929
2.1	4.9943	0.554922	0.554922	0.184974
2.3	2.64593	0.385949	0.281482	0.125883
2.5	1.70916	0.297527	0.362549	0.137031
2.7	1.39073	0.258252	0.479562	0.151651
2.9	1.29482	0.240442	0.178596	0.0892978
3.1	0.75183	0.177208	0.125305	0.0723449
3.3	0.941686	0.192221	0.156948	0.0784738
3.5	0.776891	0.169532	0.147979	0.0739896
3.7	0.874877	0.174975	0.104985	0.0606133
3.9	0.73041	0.155724	0	0
4.33333	434.76	44.1432	49.3027	14.8653
5	287.45	33.4153	46.6135	13.4561
5.66667	267.342	30.2705	51.4119	13.2745
6.33333	153.334	21.6847	39.8668	11.0571
7	169.251	21.6704	33.2953	9.61153
7.66667	116.534	17.182	35.4668	9.47889
8.33333	102.55	15.4599	44.2828	10.1592
9	101.427	14.7947	41.0026	9.40664
9.66667	110.506	14.9006	36.1656	8.52432
10.3333	109.015	14.3144	54.5077	10.1218
11	77.6891	11.7121	38.8446	8.28169
11.6667	73.2497	11.0428	33.2953	7.44506
12.3333	67.7155	10.3265	29.9208	6.8643
13	50.7967	8.71157	43.3266	8.04555
13.6667	61.1091	9.31905	19.896	5.31743
14.3333	55.5567	8.67651	28.4559	6.20958
15	56.972	8.58885	34.9601	6.72807
15.6667	54.5477	8.22337	38.4313	6.90247
16.3333	39.2409	6.83097	32.1062	6.17884
17	46.842	7.31549	28.5622	5.71243
17.6667	36.2793	6.31542	25.2856	5.27241

## Sheet: Fig.4b
Radius(mm)	Density distribution
0.006	65.535
0.018	65.535
0.03	65.535
0.042	65.535
0.054	65.535
0.066	65.535
0.078	65.535
0.09	65.535
0.102	65.535
0.114	65.535
0.126	65.535
0.138	65.535
0.15	65.535
0.162	65.535
0.174	65.535
0.186	65.535
0.198	65.535
0.21	65.535
0.222	65.535
0.234	65.535
0.246	65.535
0.258	65.535
0.27	65.535
0.282	65.535
0.294	65.535
0.306	65.535
0.318	65.535
0.33	65.535
0.342	65.535
0.354	65.535
0.366	65.535
0.378	65.535
0.39	65.535
0.402	65.535
0.414	65.535
0.426	65.535
0.438	65.535
0.45	65.535
0.462	65.535
0.474	65.535
0.486	65.535
0.498	65.535
0.51	65.535
0.522	65.535
0.534	65.535
0.546	65.535
0.558	65.535
0.57	65.535
0.582	65.535
0.594	65.535
0.606	65.535
0.618	65.535
0.63	65.535
0.642	65.535
0.654	65.535
0.666	65.535
0.678	65.535
0.69	65.535
0.702	65.535
0.714	65.535
0.726	65.535
0.738	65.535
0.75	65.535
0.762	65.535
0.774	65.535
0.786	65.535
0.798	65.535
0.81	65.535
0.822	65.535
0.834	65.535
0.846	65.535
0.858	65.535
0.87	65.535
0.882	65.535
0.894	65.535
0.906	65.535
0.918	65.535
0.93	65.5348
0.942	65.532
0.954	65.5166
0.966	65.4491
0.978	65.2497
0.99	64.8568
1.002	64.2462
1.014	63.5117
1.026	62.7022
1.038	61.8216
1.05	60.898
1.062	60.0109
1.074	59.1799
1.086	58.3841
1.098	57.6083
1.11	56.8211
1.122	56.0234
1.134	55.2711
1.146	54.5701
1.158	53.8955
1.17	53.1868
1.182	52.4767
1.194	51.8207
1.206	51.203
1.218	50.6048
1.23	50.0133
1.242	49.4036
1.254	48.8068
1.266	48.2462
1.278	47.6868
1.29	47.133
1.302	46.595
1.314	46.0703
1.326	45.5636
1.338	45.0721
1.35	44.5902
1.362	44.1165
1.374	43.6641
1.386	43.2271
1.398	42.7989
1.41	42.3558
1.422	41.907
1.434	41.4566
1.446	41.0299
1.458	40.6544
1.47	40.302
1.482	39.9273
1.494	39.5333
1.506	39.1558
1.518	38.8057
1.53	38.4431
1.542	38.086
1.554	37.7373
1.566	37.4022
1.578	37.0703
1.59	36.7339
1.602	36.3946
1.614	36.0724
1.626	35.7603
1.638	35.4552
1.65	35.1626
1.662	34.8652
1.674	34.5507
1.686	34.2475
1.698	33.9834
1.71	33.7282
1.722	33.4705
1.734	33.2031
1.746	32.9491
1.758	32.6814
1.77	32.4129
1.782	32.1603
1.794	31.9346
1.806	31.6846
1.818	31.4337
1.83	31.2063
1.842	30.9784
1.854	30.7212
1.866	30.4503
1.878	30.1975
1.89	29.9962
1.902	29.8098
1.914	29.6038
1.926	29.384
1.938	29.17
1.95	28.9696
1.962	28.7575
1.974	28.553
1.986	28.3846
1.998	28.2235
2.01	28.0271
2.022	27.8176
2.034	27.6205
2.046	27.4516
2.058	27.2987
2.07	27.1333
2.082	26.9498
2.094	26.7716
2.106	26.5989
2.118	26.4489
2.13	26.3101
2.142	26.1568
2.154	25.9788
2.166	25.8337
2.178	25.7194
2.19	25.5924
2.202	25.4485
2.214	25.3016
2.226	25.1553
2.238	25.0187
2.25	24.8929
2.262	24.7664
2.274	24.6367
2.286	24.506
2.298	24.3858
2.31	24.2722
2.322	24.1534
2.334	24.0405
2.346	23.9289
2.358	23.8089
2.37	23.6888
2.382	23.5769
2.394	23.4722
2.406	23.3493
2.418	23.2314
2.43	23.1249
2.442	23.0242
2.454	22.9392
2.466	22.8502
2.478	22.7542
2.49	22.6567
2.502	22.5361
2.514	22.4127
2.526	22.3145
2.538	22.2352
2.55	22.16
2.562	22.0806
2.574	22.0014
2.586	21.9186
2.598	21.835
2.61	21.7624
2.622	21.7186
2.634	21.6804
2.646	21.6127
2.658	21.5358
2.67	21.4694
2.682	21.4081
2.694	21.343
2.706	21.2852
2.718	21.2344
2.73	21.1838
2.742	21.142
2.754	21.1105
2.766	21.0578
2.778	21.0008
2.79	20.961
2.802	20.9129
2.814	20.8465
2.826	20.7814
2.838	20.7203
2.85	20.6467
2.862	20.59
2.874	20.5435
2.886	20.4726
2.898	20.3871
2.91	20.299
2.922	20.2163
2.934	20.1391
2.946	20.0419
2.958	19.934
2.97	19.8274
2.982	19.7257
2.994	19.6256
3.006	19.5299
3.018	19.4115
3.03	19.2907
3.042	19.174
3.054	19.0569
3.066	18.931
3.078	18.8101
3.09	18.6747
3.102	18.5431
3.114	18.4104
3.126	18.2788
3.138	18.1406
3.15	18.005
3.162	17.867
3.174	17.7254
3.186	17.5886
3.198	17.4575
3.21	17.3284
3.222	17.2028
3.234	17.0826
3.246	16.9601
3.258	16.8256
3.27	16.6886
3.282	16.5685
3.294	16.4634
3.306	16.3524
3.318	16.2389
3.33	16.1235
3.342	16.0043
3.354	15.8938
3.366	15.7921
3.378	15.6906
3.39	15.5848
3.402	15.4734
3.414	15.3579
3.426	15.2522
3.438	15.1672
3.45	15.0735
3.462	14.9664
3.474	14.8702
3.486	14.7803
3.498	14.6939
3.51	14.6056
3.522	14.5277
3.534	14.4509
3.546	14.37
3.558	14.2865
3.57	14.2014
3.582	14.1116
3.594	14.0207
3.606	13.9469
3.618	13.8878
3.63	13.8176
3.642	13.7322
3.654	13.6558
3.666	13.5955
3.678	13.5297
3.69	13.4542
3.702	13.3929
3.714	13.3364
3.726	13.2854
3.738	13.2339
3.75	13.1821
3.762	13.1268
3.774	13.0633
3.786	12.997
3.798	12.9346
3.81	12.8848
3.822	12.8313
3.834	12.7786
3.846	12.7296
3.858	12.6844
3.87	12.6379
3.882	12.5872
3.894	12.5494
3.906	12.5057
3.918	12.4635
3.93	12.4227
3.942	12.3801
3.954	12.3368
3.966	12.2952
3.978	12.2547
3.99	12.2096
4.002	12.1697
4.014	12.1434
4.026	12.1212
4.038	12.0849
4.05	12.0344
4.062	11.9937
4.074	11.9636
4.086	11.9351
4.098	11.9008
4.11	11.8608
4.122	11.8301
4.134	11.8105
4.146	11.7792
4.158	11.7429
4.17	11.7079
4.182	11.6802
4.194	11.6458
4.206	11.6122
4.218	11.5876
4.23	11.5693
4.242	11.5471
4.254	11.518
4.266	11.4873
4.278	11.4533
4.29	11.4266
4.302	11.4014
4.314	11.3781
4.326	11.358
4.338	11.3292
4.35	11.3008
4.362	11.279
4.374	11.2607
4.386	11.2408
4.398	11.2211
4.41	11.1977
4.422	11.1754
4.434	11.1558
4.446	11.1453
4.458	11.1284
4.47	11.113
4.482	11.0969
4.494	11.0857
4.506	11.0742
4.518	11.0712
4.53	11.0659
4.542	11.0559
4.554	11.0514
4.566	11.0535
4.578	11.0621
4.59	11.072
4.602	11.091
4.614	11.1083
4.626	11.1332
4.638	11.1654
4.65	11.1977
4.662	11.2331
4.674	11.265
4.686	11.3033
4.698	11.3458
4.71	11.3839
4.722	11.4284
4.734	11.4838
4.746	11.537
4.758	11.5863
4.77	11.6414
4.782	11.7024
4.794	11.7534
4.806	11.8018
4.818	11.8488
4.83	11.892
4.842	11.9303
4.854	11.9674
4.866	11.9893
4.878	12.0069
4.89	12.0297
4.902	12.0541
4.914	12.0595
4.926	12.052
4.938	12.0417
4.95	12.0236
4.962	11.9941
4.974	11.9518
4.986	11.9096
4.998	11.8519
5.01	11.7829
5.022	11.7172
5.034	11.6507
5.046	11.5831
5.058	11.5147
5.07	11.4301
5.082	11.3236
5.094	11.2215
5.106	11.1276
5.118	11.0385
5.13	10.9534
5.142	10.8568
5.154	10.7484
5.166	10.6389
5.178	10.5412
5.19	10.46
5.202	10.3814
5.214	10.2927
5.226	10.1995
5.238	10.1107
5.25	10.0329
5.262	9.95774
5.274	9.8818
5.286	9.80576
5.298	9.72739
5.31	9.64656
5.322	9.57466
5.334	9.51617
5.346	9.46231
5.358	9.40421
5.37	9.34797
5.382	9.29385
5.394	9.23518
5.406	9.18171
5.418	9.13498
5.43	9.09169
5.442	9.04149
5.454	8.98742
5.466	8.94311
5.478	8.91071
5.49	8.88213
5.502	8.85586
5.514	8.83027
5.526	8.79956
5.538	8.75949
5.55	8.71695
5.562	8.68808
5.574	8.66551
5.586	8.63323
5.598	8.59353
5.61	8.55761
5.622	8.52837
5.634	8.50544
5.646	8.4914
5.658	8.47746
5.67	8.4581
5.682	8.43476
5.694	8.40758
5.706	8.37998
5.718	8.34649
5.73	8.3162
5.742	8.29852
5.754	8.2856
5.766	8.27343
5.778	8.24726
5.79	8.22041
5.802	8.20377
5.814	8.18785
5.826	8.16288
5.838	8.13678
5.85	8.11412
5.862	8.09558
5.874	8.07929
5.886	8.06366
5.898	8.04777
5.91	8.02503
5.922	7.99427
5.934	7.96885
5.946	7.94755
5.958	7.92721
5.97	7.90973
5.982	7.89338
5.994	7.87058
6.006	7.83848
6.018	7.80756
6.03	7.78487
6.042	7.7624
6.054	7.73275
6.066	7.71253
6.078	7.69903
6.09	7.68801
6.102	7.66757
6.114	7.63919
6.126	7.61974
6.138	7.6054
6.15	7.58973
6.162	7.56986
6.174	7.5412
6.186	7.51532
6.198	7.502
6.21	7.48973
6.222	7.46747
6.234	7.44358
6.246	7.42709
6.258	7.41037
6.27	7.3871
6.282	7.3602
6.294	7.33481
6.306	7.3175
6.318	7.30213
6.33	7.278
6.342	7.25817
6.354	7.24453
6.366	7.23312
6.378	7.21278
6.39	7.18826
6.402	7.17129
6.414	7.15295
6.426	7.12988
6.438	7.11454
6.45	7.10394
6.462	7.08805
6.474	7.06593
6.486	7.05092
6.498	7.04138
6.51	7.02469
6.522	7.00105
6.534	6.9797
6.546	6.96243
6.558	6.94581
6.57	6.9287
6.582	6.91869
6.594	6.90456
6.606	6.88017
6.618	6.85496
6.63	6.83879
6.642	6.82778
6.654	6.81799
6.666	6.80406
6.678	6.78155
6.69	6.76227
6.702	6.76019
6.714	6.7593
6.726	6.73924
6.738	6.70877
6.75	6.68592
6.762	6.67356
6.774	6.66322
6.786	6.64743
6.798	6.62496
6.81	6.60596
6.822	6.59403
6.834	6.58192
6.846	6.57371
6.858	6.56197
6.87	6.54298
6.882	6.52022
6.894	6.50607
6.906	6.49819
6.918	6.48796
6.93	6.47842
6.942	6.46827
6.954	6.45705
6.966	6.447
6.978	6.43916
6.99	6.42104
7.002	6.4036
7.014	6.39404
7.026	6.38476
7.038	6.36913
7.05	6.34623
7.062	6.33011
7.074	6.31893
7.086	6.31419
7.098	6.302
7.11	6.28781
7.122	6.27446
7.134	6.264
7.146	6.25874
7.158	6.25603
7.17	6.25292
7.182	6.23217
7.194	6.2054
7.206	6.19161
7.218	6.18904
7.23	6.1863
7.242	6.17523
7.254	6.16705
7.266	6.16127
7.278	6.14764
7.29	6.13008
7.302	6.1199
7.314	6.11046
7.326	6.0997
7.338	6.09158
7.35	6.0845
7.362	6.07233
7.374	6.06243
7.386	6.0517
7.398	6.0409
7.41	6.03466
7.422	6.03201
7.434	6.02572
7.446	6.01505
7.458	6.00216
7.47	6.00009
7.482	6.0006
7.494	5.99245
7.506	5.96857
7.518	5.95014
7.53	5.9514
7.542	5.96364
7.554	5.95954
7.566	5.93836
7.578	5.92333
7.59	5.91913
7.602	5.91407
7.614	5.90682
7.626	5.901
7.638	5.89816
7.65	5.89197
7.662	5.88575
7.674	5.87931
7.686	5.87271
7.698	5.87013
7.71	5.86724
7.722	5.86107
7.734	5.84659
7.746	5.83822
7.758	5.83545
7.77	5.83326
7.782	5.83333
7.794	5.83289
7.806	5.82591
7.818	5.81268
7.83	5.80387
7.842	5.80703
7.854	5.81387
7.866	5.81422
7.878	5.81023
7.89	5.80452
7.902	5.80177
7.914	5.79791
7.926	5.79529
7.938	5.795
7.95	5.79564
7.962	5.7984
7.974	5.79787
7.986	5.7893
7.998	5.78551
8.01	5.78971
8.022	5.79243
8.034	5.79808
8.046	5.8031
8.058	5.80009
8.07	5.79941
8.082	5.81453
8.094	5.83684
8.106	5.84952
8.118	5.84508
8.13	5.84573
8.142	5.86854
8.154	5.89816
8.166	5.91806
8.178	5.93286
8.19	5.9552
8.202	5.98593
8.214	6.0202
8.226	6.05142
8.238	6.08618
8.25	6.12501
8.262	6.15903
8.274	6.19204
8.286	6.22529
8.298	6.26483
8.31	6.30815
8.322	6.35861
8.334	6.41074
8.346	6.45241
8.358	6.49282
8.37	6.53868
8.382	6.5808
8.394	6.62716
8.406	6.67352
8.418	6.71203
8.43	6.74977
8.442	6.78069
8.454	6.80264
8.466	6.82386
8.478	6.84965
8.49	6.87884
8.502	6.89762
8.514	6.89899
8.526	6.89556
8.538	6.8839
8.55	6.86679
8.562	6.852
8.574	6.83483
8.586	6.8021
8.598	6.7701
8.61	6.74284
8.622	6.70798
8.634	6.66731
8.646	6.62374
8.658	6.5744
8.67	6.51594
8.682	6.46591
8.694	6.42672
8.706	6.38675
8.718	6.34462
8.73	6.29186
8.742	6.23793
8.754	6.19836
8.766	6.16444
8.778	6.13503
8.79	6.10517
8.802	6.07706
8.814	6.04501
8.826	6.0095
8.838	5.97972
8.85	5.96244
8.862	5.94063
8.874	5.91047
8.886	5.87911
8.898	5.85385
8.91	5.83483
8.922	5.81959
8.934	5.80011
8.946	5.78037
8.958	5.75714
8.97	5.73866
8.982	5.71865
8.994	5.6955
9.006	5.67765
9.018	5.66182
9.03	5.64573
9.042	5.63496
9.054	5.62052
9.066	5.59306
9.078	5.55764
9.09	5.52946
9.102	5.50838
9.114	5.48812
9.126	5.46983
9.138	5.45417
9.15	5.43312
9.162	5.40998
9.174	5.39159
9.186	5.37255
9.198	5.35626
9.21	5.33959
9.222	5.32253
9.234	5.30192
9.246	5.28153
9.258	5.26212
9.27	5.24771
9.282	5.23349
9.294	5.22045
9.306	5.20222
9.318	5.18648
9.33	5.17342
9.342	5.1566
9.354	5.1373
9.366	5.12063
9.378	5.11031
9.39	5.09842
9.402	5.08595
9.414	5.0641
9.426	5.04632
9.438	5.03747
9.45	5.02938
9.462	5.01651
9.474	5.00238
9.486	4.98972
9.498	4.98027
9.51	4.9712
9.522	4.96163
9.534	4.95727
9.546	4.94874
9.558	4.93712
9.57	4.91189
9.582	4.84958
9.594	4.79194
9.606	4.78697
9.618	4.7464
9.63	4.69876
9.642	4.65454
9.654	4.65468
9.666	4.62582
9.678	4.61922
9.69	4.58883
9.702	4.57876
9.714	4.56498
9.726	4.52639
9.738	4.53084
9.75	4.50859
9.762	4.50416
9.774	4.49555
9.786	4.46779
9.798	4.46963
9.81	4.4625
9.822	4.42376
9.834	4.41732
9.846	4.41563
9.858	4.40912
9.87	4.3772
9.882	4.37831
9.894	4.37319
9.906	4.3647
9.918	4.32715
9.93	4.3202
9.942	4.31752
9.954	4.31354
9.966	4.2687
9.978	4.24798
9.99	4.23471
10.002	4.22996
10.014	4.19351
10.026	4.17713
10.038	4.16051
10.05	4.14751
10.062	4.10601
10.074	4.0861
10.086	4.06755
10.098	4.05611
10.11	4.04827
10.122	4.0113
10.134	3.99767
10.146	3.98376
10.158	3.96899
10.17	3.95603
10.182	3.93891
10.194	3.89784
10.206	3.88695
10.218	3.87644
10.23	3.86103
10.242	3.84653
10.254	3.81499
10.266	3.80892
10.278	3.79604
10.29	3.77755
10.302	3.76309
10.314	3.75153
10.326	3.71899
10.338	3.71148
10.35	3.70514
10.362	3.69799
10.374	3.68899
10.386	3.68165
10.398	3.65221
10.41	3.64622
10.422	3.63908
10.434	3.63438
10.446	3.62887
10.458	3.61383
10.47	3.60146
10.482	3.56619
10.494	3.56006
10.506	3.55702
10.518	3.55266
10.53	3.54067
10.542	3.52902
10.554	3.52127
10.566	3.49141
10.578	3.48553
10.59	3.47866
10.602	3.46823
10.614	3.45789
10.626	3.45107
10.638	3.45028
10.65	3.42527
10.662	3.42031
10.674	3.41112
10.686	3.40011
10.698	3.38575
10.71	3.37639
10.722	3.37204
10.734	3.36627
10.746	3.33621
10.758	3.32997
10.77	3.3237
10.782	3.31954
10.794	3.31676
10.806	3.30935
10.818	3.29894
10.83	3.29274
10.842	3.26714
10.854	3.26052
10.866	3.25234
10.878	3.24644
10.89	3.24225
10.902	3.24036
10.914	3.23298
10.926	3.22203
10.938	3.21288
10.95	3.18583
10.962	3.18094
10.974	3.1754
10.986	3.16799
10.998	3.16347
11.01	3.1599
11.022	3.15581
11.034	3.15083
11.046	3.14646
11.058	3.12041
11.07	3.11309
11.082	3.10286
11.094	3.09116
11.106	3.08557
11.118	3.08446
11.13	3.08151
11.142	3.07784
11.154	3.07201
11.166	3.04705
11.178	3.04909
11.19	3.04797
11.202	3.04231
11.214	3.03235
11.226	3.02221
11.238	3.01791
11.25	3.01208
11.262	3.00593
11.274	3.00164
11.286	2.98136
11.298	2.98384
11.31	2.98027
11.322	2.97487
11.334	2.97307
11.346	2.96702
11.358	2.95779
11.37	2.95328
11.382	2.94895
11.394	2.94348
11.406	2.93612
11.418	2.90454
11.43	2.89885
11.442	2.9016
11.454	2.90073
11.466	2.89657
11.478	2.89284
11.49	2.88655
11.502	2.87964
11.514	2.87452
11.526	2.87009
11.538	2.86568
11.55	2.84418
11.562	2.84515
11.574	2.83951
11.586	2.8336
11.598	2.83043
11.61	2.83011
11.622	2.82971
11.634	2.82676
11.646	2.8187
11.658	2.81268
11.67	2.81042
11.682	2.78713
11.694	2.78483
11.706	2.78189
11.718	2.78176
11.73	2.77937
11.742	2.7705
11.754	2.76369
11.766	2.75925
11.778	2.75574
11.79	2.75171
11.802	2.75315
11.814	2.75364
11.826	2.74648
11.838	2.71815
11.85	2.71493
11.862	2.71298
11.874	2.71216
11.886	2.71059
11.898	2.70653
11.91	2.69833
11.922	2.69581
11.934	2.70148
11.946	2.70485
11.958	2.70226
11.97	2.69262
11.982	2.66584
11.994	2.65991
